# Supplementary material for: Carbapenemase-Producing Klebsiella pneumoniae From Transplanted Patients in Brazil: Phylogeny, Resistome, Virulome and Mobile Genetic Elements Harboring blaKPC–2 or blaNDM–1
Source: Front Microbiol. 2020 Jul 15;11:1563. doi: 10.3389/fmicb.2020.01563 (PMC7374196; doi:10.3389/fmicb.2020.01563)
Supplement: Supplementary file 1 [file Table_1.XLSX]

## Sheet: Figura
Strain Identification		WGS_quality							WGS_mapping				Clinical data										Sample source		Tipificacion						Acquired resistance genes
																															Aminoglycoside resistance					Fluorquinolones resistance	Fluoroquinolone and aminoglycoside resistance	Beta-lactam resistance						Macrolide resistance		Phenicol resistance			Rifampicin resistance
Isolate_identification	Accession_number	contigs	largest_contig	total_lenght	N50	L50	%GC	depth	Reference_genome (NC_012731.1)	unaligned	% seq_reads_mapped	patient_identification	gender	age	transplant	hospital	unit	clinical outcome	mortality (semester)	collection date	collection date (semester)	collection period (quadrimester)	origin	type	MLST (ST)	wzi (allele)	wzi (K-type)	O-antigen	Cluster	Outbreak	aac(3)-II-like	Str	AadA-like	aph	RmtB	qnr-like	aac(6')-like	blaCTX-M-like	blaNDM	blaKPC	blaOXA-like	blaSHV-40	blaTEM-like	mph(A)	Erm	catA1	catB-like	floR	ARR-3
1	ERS3739735	102	638912	5874587	142298	12	57.02	203.507	5248520	393209	92.5082	1	M	24	kidney	B	B-2	alive	n	2017-08-01	2017/2	1°	rectal_swab	colonizing	11	64	KL64	O2v1	1	A	aac(3)-lla	n	n	n	n	n	aac(6')-Ib3	n	n	KPC-2	OXA-2	n	TEM-1B	n	n	catA1	n	n	n
2	ERS3739736	81	459646	5565008	259888	8	57.18	135.211	5248520	477069	90.9104	2	M	50	kidney	A	A-3	alive	n	2017-08-01	2017/2	1°	rectal_swab	colonizing	39	83	KL23	O1v2	n	n	aac(3)-IId	StrB	n	aph(3")-Ib;aph(6)-Id	n	n	aac(6')-Ib-cr	CTX-M-14	n	KPC-2	OXA-1	SHV-40	TEM-1B	mph(A)	n	n	n	n	n
48c	ERS3739737	52	800146	5527928	425495	5	57.33	141.42	5248520	448513	91.4545	3	M	60	kidney	A	A-6	alive	n	2018-02-27	2018/1	2°	blood	infecting	16	50	KL51	O3b	4	C	n	n	aadA2	aph(3')-Ia	n	n	aac(6')-Ib-cr	CTX-M-15	n	KPC-2	OXA-1	n	n	mph(A)	n	n	catB4	n	n
1c	ERS3739738	86	398117	5929582	180773	12	56.98	142.133	5248520	403936	92.3038	4	F	58	autologous bone marrow transplantation	A	A-1	alive	n	2017-08-14	2017/2	1°	sputum	infecting	11	64	KL64	O2v1	1	A	aac(3)-lla	n	n	n	n	n	aac(6')-Ib3	n	n	KPC-2	OXA-2	n	TEM-1B	n	n	catA1	n	n	n
13c	ERS3739739	83	799721	5876897	263201	7	57.03	150.4	5248520	404463	92.2938	5	F	79	kidney	A	A-3	alive	n	2017-09-25	2017/2	1°	urine	infecting	11	64	KL64	O2v1	1	A	aac(3)-lla	n	n	n	n	n	aac(6')-Ib3	CTX-M-2	n	KPC-2	OXA-2	n	TEM-1B	n	n	catA1	n	n	n
3c	ERS3739740	83	627454	5589120	205922	9	57.24	182.183	5248520	485705	90.7459	6	F	53	kidney	A	A-4	alive	n	2017-08-28	2017/2	1°	urine	infecting	437	109	KL36	O4	2	B	aac(3)-IId	n	n	aph(3')-Ia	n	n	aac(6')-Ib-cr	CTX-M-15	n	KPC-2	OXA-1	n	TEM-1B	mph(A)	n	n	catB4	n	n
8c	ERS3739741	96	406503	5888944	146866	12	57.03	144.62	5248520	409514	92.1975	7	M	57	lung	A	A-1	dead	2018/1	2017-09-12	2017/2	1°	urine	infecting	11	64	KL64	O2v1	1	A	aac(3)-lla	n	n	n	n	n	aac(6')-Ib3	n	n	KPC-2	OXA-2	n	TEM-1B	n	n	catA1	n	n	n
4c	ERS3739742	79	505594	5835720	264149	8	57.05	124.157	5248520	403765	92.3071	8	M	52	kidney	A	A-3	alive	n	2017-09-05	2017/2	1°	blood	infecting	11	64	KL64	O2v1	1	A	aac(3)-lla	n	n	n	n	n	aac(6')-Ib3	n	n	KPC-2	OXA-2	n	TEM-1B	n	n	catA1	n	n	n
10c	ERS3739743	482	505585	6223389	323458	8	56.71	142.959	5248520	375433	92.8469	9	F	21	lung	D	D-1	dead	2017/2	2017-09-13	2017/2	1°	tracheal_aspirate	infecting	16	50	KL51	O3b	4	n	aac(3)-lla	n	aadA2	aph(3')-Ia	n	n	aac(6')-Ib-cr	CTX-M-15	n	KPC-2	OXA-2	n	TEM-1B	mph(A)	n	catA1	catB4	n	n
6c	ERS3739744	95	799725	5868077	223092	9	57.02	138.93	5248520	417543	92.0446	10	M	71	kidney	A	A-1	alive	n	2017-09-09	2017/2	1°	catheter_tip	infecting	11	64	KL64	O2v1	1	A	aac(3)-lla	n	n	n	n	n	aac(6')-Ib3	CTX-M-2	n	KPC-2	n	n	TEM-1B	n	n	catA1	n	n	n
36c	ERS3739745	86	641419	5905526	178841	10	56.97	144.657	5248520	407341	92.2389	11	F	72	kidney/liver	A	A-6	alive	n	2018-01-14	2018/1	2°	urine	infecting	11	64	KL64	O2v1	1	A	n	n	n	aph(3")-Ib;aph(6)-Id	n	n	n	n	n	KPC-2	n	n	TEM-1B	mph(A)	n	n	n	n	n
7c	ERS3739746	90	661881	5879155	240674	8	57.02	149.137	5248520	404804	92.2873	12	M	65	liver	A	A-1	dead	2018/2	2017-09-11	2017/2	1°	urine	infecting	11	64	KL64	O2v1	1	A	aac(3)-lla	n	n	n	n	n	aac(6')-Ib3	CTX-M-2	n	KPC-2	OXA-2	n	TEM-1B	n	n	catA1	n	n	n
32	ERS3739747	95	433038	5862123	205352	11	57.03	190.034	5248520	418522	92.0259	13	M	59	liver	A	A-3	alive	n	2017-09-10	2017/2	1°	rectal_swab	colonizing	11	64	KL64	O2v1	1	A	aac(3)-lla	n	n	n	n	n	aac(6')-Ib3	CTX-M-2	n	KPC-2	n	n	TEM-1B	n	n	catA1	n	n	n
12c	ERS3739748	101	532861	5883072	146879	13	57.03	130.083	5248520	409894	92.1903	14	F	56	lung	A	A-1	dead	2017/2	2017-09-21	2017/2	1°	bronchial_lavage	infecting	11	64	KL64	O2v1	1	A	aac(3)-lla	n	n	n	n	n	aac(6')-Ib3	n	n	KPC-2	OXA-2	n	TEM-1B	n	n	catA1	n	n	n
15c	ERS3739749	81	466762	5873036	247601	9	57.03	185.366	5248520	406368	92.2575	15	M	29	lung	A	A-1	dead	2017/2	2017-10-13	2017/2	1°	blood	infecting	11	64	KL64	O2v1	1	A	aac(3)-lla	n	n	n	n	n	aac(6')-Ib3	CTX-M-2	n	KPC-2	n	n	TEM-1B	n	n	catA1	n	n	n
35	ERS3739750	94	350516	5864800	189575	12	57.03	97.1651	5248520	420236	91.9932	16	M	70	liver	A	A-3	alive	n	2017-09-15	2017/2	1°	rectal_swab	colonizing	11	64	KL64	O2v1	1	A	aac(3)-lla	n	n	n	n	n	aac(6')-Ib3	CTX-M-2	n	KPC-2	n	n	TEM-1B	n	n	catA1	n	n	n
36	ERS3739751	88	366485	5867756	189579	12	57.03	153.751	5248520	419126	92.0144	17	M	60	kidney	A	A-3	alive	n	2017-09-17	2017/2	1°	rectal_swab	colonizing	11	64	KL64	O2v1	1	A	aac(3)-lla	n	n	n	n	n	aac(6')-Ib3	CTX-M-2	n	KPC-2	n	n	TEM-1B	n	n	catA1	n	n	n
38	ERS3739752	90	386255	5873159	189564	12	57.03	91.7147	5248520	404427	92.2945	18	M	29	kidney	A	A-1	dead	2017/2	2017-09-21	2017/2	1°	rectal_swab	colonizing	11	64	KL64	O2v1	1	A	aac(3)-lla	n	n	n	n	n	aac(6')-Ib3	n	n	KPC-2	OXA-2	n	TEM-1B	n	n	catA1	n	n	n
39	ERS3739753	89	448371	5866919	205352	11	57.03	190.497	5248520	418216	92.0317	19	M	22	lung	A	A-3	alive	n	2017-09-24	2017/2	1°	rectal_swab	colonizing	11	64	KL64	O2v1	1	A	aac(3)-lla	n	n	n	n	n	aac(6')-Ib3	CTX-M-2	n	KPC-2	n	n	TEM-1B	n	n	catA1	n	n	n
17c	ERS3739754	87	466652	5876669	218749	10	57.03	140.66	5248520	406659	92.2519	20	M	41	kidney	A	A-1	alive	n	2017-10-14 15:51:00	2017/2	1°	blood	infecting	11	64	KL64	O2v1	1	A	aac(3)-lla	n	n	n	n	n	aac(6')-Ib3	CTX-M-2	n	KPC-2	n	n	TEM-1B	n	n	catA1	n	n	n
45c	ERS3739755	88	467783	5870617	171287	10	57.04	180.975	5248520	407598	92.234	21	F	61	kidney	A	A-3	alive	n	2018-02-22 11:57:00	2018/1	2°	blood	infecting	11	64	KL64	O2v1	1	A	aac(3)-lla	n	n	n	n	n	aac(6')-Ib3	CTX-M-2	n	KPC-2	OXA-2	n	TEM-1B	n	n	catA1	n	n	n
20c	ERS3739756	80	620852	5817048	251068	8	57.06	132.285	5248520	403703	92.3083	22	M	45	lung	A	A-3	alive	n	2017-10-23 07:39:00	2017/2	1°	sputum	infecting	11	64	KL64	O2v1	1	A	aac(3)-lla	n	n	n	n	n	aac(6')-Ib3	n	n	KPC-2	OXA-2	n	TEM-1B	n	n	catA1	n	n	n
18c	ERS3739757	79	590578	5871439	218750	9	57.04	149.126	5248520	406512	92.2547	23	M	56	kidney	A	A-3	alive	n	2017-10-21 08:29:00	2017/2	1°	urine	infecting	11	64	KL64	O2v1	1	A	aac(3)-lla	n	n	n	n	n	aac(6')-Ib3	n	n	KPC-2	OXA-2	n	TEM-1B	n	n	catA1	n	n	n
29c	ERS3739758	85	448270	5860423	224068	10	57.03	155.775	5248520	417062	92.0537	24	M	65	kidney	A	A-6	alive	n	2017-12-04 10:02:00	2017/2	2°	blood	infecting	11	64	KL64	O2v1	1	A	aac(3)-lla	n	n	n	n	n	aac(6')-Ib3	CTX-M-2	n	KPC-2	n	n	TEM-1B	n	n	catA1	n	n	n
59c	ERS3739759	84	448370	5870857	213562	10	57.04	137.281	5248520	404305	92.2968	25	M	51	lung	D	D-1	alive	n	2018-06-30 19:50:00	2018/1	3°	tracheal_aspirate	infecting	11	64	KL64	O2v1	1	A	aac(3)-lla	n	n	n	n	n	aac(6')-Ib3	n	n	KPC-2	n	n	TEM-1B	n	n	catA1	n	n	n
56	ERS3739760	86	545240	5780268	203199	10	57.01	152.319	5248520	458140	91.2711	26	F	53	kidney	A	A-3	alive	n	2017-10-29 17:40:00	2017/2	1°	rectal_swab	colonizing	258	154	KL107	O2v2	3	n	aac(3)-IId	StrB	aadA2	aph(3")-Ib;aph(6)-Id	rmtB	n	n	CTX-M-14	n	KPC-2	n	n	TEM-1B	n	erm(42)	n	n	n	n
26c	ERS3739761	71	505594	5874202	247419	9	57.03	139.497	5248520	403697	92.3084	27	F	40	liver	A	A-3	dead	2017/2	2017-11-19 21:41:00	2017/2	1°	abdominal_fluid	infecting	11	64	KL64	O2v1	1	A	aac(3)-lla	n	n	n	n	n	aac(6')-Ib3	CTX-M-2	n	KPC-2	OXA-2	n	TEM-1B	n	n	catA1	n	n	n
21c	ERS3739762	88	671233	5872830	214249	8	57.03	139.489	5248520	404798	92.2874	28	M	76	lung	D	D-1	dead	2018/1	2017-11-03 09:14:00	2017/2	1°	urine	infecting	11	64	KL64	O2v1	1	A	aac(3)-lla	n	n	n	n	n	aac(6')-Ib3	n	n	KPC-2	OXA-2	n	TEM-1B	n	n	catA1	n	n	n
46c	ERS3739763	89	568119	5876725	218750	10	57.03	75.8927	5248520	404504	92.293	29	M	62	kidney	A	A-3	alive	n	2018-02-25 07:02:00	2018/1	2°	blood	infecting	11	64	KL64	O2v1	1	A	aac(3)-lla	n	n	n	n	n	aac(6')-Ib3	CTX-M-35	n	KPC-2	OXA-2	n	TEM-1B	n	n	catA1	n	n	n
25c	ERS3739764	81	619527	5873298	217020	9	57.03	141.086	5248520	403575	92.3107	30	M	56	kidney	A	A-3	alive	n	2017-11-17 16:14:00	2017/2	1°	blood	infecting	11	64	KL64	O2v1	1	A	aac(3)-lla	n	n	n	n	n	aac(6')-Ib3	n	n	KPC-2	OXA-2	n	TEM-1B	n	n	catA1	n	n	n
30c	ERS3739765	83	619532	5871167	204456	10	57.03	178.304	5248520	402958	92.3224	31	F	69	kidney	NA	NA	alive	n	2017-12-07 09:06:00	2017/2	2°	urine	infecting	11	64	KL64	O2v1	1	A	aac(3)-lla	n	n	n	n	n	aac(6')-Ib3	n	n	KPC-2	OXA-2	n	TEM-1B	n	n	catA1	n	n	n
32c	ERS3739766	75	743132	5874226	267668	7	57.03	174.287	5248520	403389	92.3142	32	F	27	kidney	A	A-3	alive	n	2017-12-13 03:26:00	2017/2	2°	urine	infecting	11	64	KL64	O2v1	1	A	aac(3)-lla	n	n	n	n	n	aac(6')-Ib3	CTX-M-2	n	KPC-2	OXA-2	n	TEM-1B	n	n	catA1	n	n	n
35c	ERS3739767	98	294996	5822952	140070	15	57.09	97.6918	5248520	404020	92.3022	33	M	72	liver	A	A-1	dead	2018/1	2018-01-13 14:27:00	2018/1	2°	tracheal_aspirate	infecting	11	64	KL64	O2v1	1	A	aac(3)-lla	n	n	n	n	n	aac(6')-Ib3	n	n	KPC-2	OXA-2	n	TEM-1B	n	n	n	n	n	n
83	ERS3739768	92	505771	5877336	172032	11	57.03	143.718	5248520	403758	92.3072	34	F	39	lung	A	A-3	alive	n	2017-11-26 18:42:00	2017/2	1°	rectal_swab	colonizing	11	64	KL64	O2v1	1	A	aac(3)-lla	n	n	n	n	n	aac(6')-Ib3	CTX-M-2	n	KPC-2	OXA-2	n	TEM-1B	n	n	catA1	n	n	n
53c	ERS3739769	82	568228	5714094	247783	7	56.94	177.373	5248520	552283	89.4774	35	M	29	kidney	A	A-3	alive	n	2018-05-07 11:41:00	2018/1	3°	blood	infecting	11	64	KL64	O2v1	1	A	aac(3)-lla	n	n	n	n	n	aac(6')-Ib3	CTX-M-2	n	KPC-2	OXA-2	n	TEM-1B	n	n	catA1	n	n	n
31c	ERS3739770	86	519819	5867650	264149	8	57.04	189.739	5248520	415614	92.0813	36	M	44	kidney	NA	NA	alive	n	2017-12-11 09:04:00	2017/2	2°	urine	infecting	11	64	KL64	O2v1	1	A	aac(3)-lla	n	n	n	n	n	aac(6')-Ib3	CTX-M-2	n	KPC-2	n	n	TEM-1B	n	n	catA1	n	n	n
34c	ERS3739771	38	722563	5391368	425471	5	57.42	100.923	5248520	449817	91.4296	37	F	55	kidney	C	C-1	dead	2017/2	2017-12-26 13:23:00	2017/2	2°	blood	infecting	16	50	KL51	O3b	4	C	n	n	aadA1	n	n	qnrE1	aac(6')-Ib	CTX-M-8	n	KPC-2	OXA-9	n	TEM-1A	n	n	n	n	n	n
60c	ERS3739772	91	519709	5869212	218480	10	57.03	80.682	5248520	404172	92.2993	38	M	58	lung	NA	NA	alive	n	2018-07-03 07:46:00	2018/2	3°	sputum	infecting	11	64	KL64	O2v1	1	A	aac(3)-lla	n	n	n	n	n	aac(6')-Ib3	CTX-M-2	n	KPC-2	n	n	TEM-1B	n	n	catA1	n	n	n
38c	ERS3739773	77	833279	5881661	249567	8	57.02	234.114	5248520	403051	92.3207	39	F	63	lung	D	D-1	dead	2018/1	2018-01-28 12:46:00	2018/1	2°	blood	infecting	11	64	KL64	O2v1	1	A	aac(3)-lla	n	n	n	n	n	aac(6')-Ib3	CTX-M-2	n	KPC-2	OXA-2	n	TEM-1B	n	n	catA1	n	n	n
43c	ERS3739774	88	503976	5889371	205860	9	56.95	131.544	5248520	404018	92.3022	40	F	54	lung	B	B-4	alive	n	2018-02-19 12:01:00	2018/1	2°	sputum	infecting	11	64	KL64	O2v1	1	n	n	n	n	n	n	n	aac(6')-Ib-cr	n	n	KPC-2	OXA-1	n	n	mph(A)	n	n	catB3	n	ARR-3
37c	ERS3739775	76	642847	5573287	231144	8	57.26	145.729	5248520	488447	90.6936	41	M	51	kidney	A	A-3	alive	n	2018-01-23 19:13:00	2018/1	2°	urine	infecting	437	109	KL36	O4	2	n	aac(3)-IId	n	n	aph(3')-Ia	n	n	aac(6')-Ib-cr	CTX-M-15	n	KPC-2	OXA-1	n	TEM-1B	mph(A)	n	n	catB4	n	n
41c	ERS3739776	33	1531433	5391954	425496	4	57.42	171.362	5248520	442165	91.5754	42	M	61	liver	A	A-1	dead	2018/1	2018-02-05 21:32:00	2018/1	2°	pleural_fluid	infecting	16	50	KL51	O3b	4	C	n	n	aadA1	n	n	qnrE1	aac(6')-Ib	CTX-M-8	n	KPC-2	OXA-9	n	TEM-1A	n	n	n	n	n	n
40c	ERS3739777	84	468696	5879392	240031	9	57.03	157.834	5248520	403345	92.3151	43	F	34	kidney	B	B-3	alive	n	2018-02-04 14:03:00	2018/1	2°	urine	infecting	11	64	KL64	O2v1	1	A	aac(3)-lla	n	n	n	n	n	aac(6')-Ib3	CTX-M-2	n	KPC-2	OXA-2	n	TEM-1B	n	n	catA1	n	n	n
121	ERS3739778	90	544902	5776361	203199	10	57.01	161.583	5248520	459053	91.2537	44	F	37	kidney	A	A-5	alive	n	2018-02-04 17:09:00	2018/1	2°	rectal_swab	colonizing	258	154	KL107	O2v2	3	n	aac(3)-IId	StrB	aadA2	aph(3")-Ib;aph(6)-Id	rmtB	n	n	CTX-M-14	n	KPC-2	n	n	TEM-1B	n	erm(42)	n	n	n	n
122	ERS3739779	83	548681	5832853	231147	8	57.05	168.345	5248520	402230	92.3363	45	F	59	kidney	A	A-3	alive	n	2018-02-04 13:57:00	2018/1	2°	rectal_swab	colonizing	11	64	KL64	O2v1	1	A	aac(3)-lla	n	n	n	n	n	aac(6')-Ib3	n	n	KPC-2	OXA-2	n	TEM-1B	n	n	catA1	n	n	n
123	ERS3739780	85	802977	5587035	268984	7	57.25	267.058	5248520	486004	90.7402	46	M	39	kidney	A	A-3	alive	n	2018-02-04 14:01:00	2018/1	2°	rectal_swab	colonizing	437	109	KL36	O4	2	B	aac(3)-IId	n	n	aph(3')-Ia	n	n	aac(6')-Ib-cr	CTX-M-15	n	KPC-2	OXA-1	n	TEM-1B	mph(A)	n	n	catB4	n	n
124	ERS3739781	72	560374	5835955	243178	9	56.88	156.704	5248520	463606	91.1669	47	M	45	kidney	B	B-1	alive	n	2018-02-05 20:19:00	2018/1	2°	rectal_swab	colonizing	11	64	KL64	O2v1	1	A	n	n	n	n	n	n	n	n	n	KPC-2	n	n	n	n	n	n	n	n	n
125	ERS3739782	90	619424	5821983	218920	9	57.07	123.007	5248520	403704	92.3082	48	F	62	kidney/liver	A	A-6	alive	n	2018-02-10 22:31:00	2018/1	2°	rectal_swab	colonizing	11	64	KL64	O2v1	1	A	aac(3)-lla	n	n	n	n	n	aac(6')-Ib3	n	n	KPC-2	OXA-2	n	TEM-1B	n	n	catA1	n	n	n
55c	ERS3739783	55	797204	5568841	412704	5	57.28	182.353	5248520	446338	91.4959	49	M	68	liver	B	B-4	dead	2018/2	2018-05-16 08:02:00	2018/1	3°	urine	infecting	16	50	KL51	O3b	4	C	n	n	aadA2	aph(3')-Ia	n	n	aac(6')-Ib-cr	CTX-M-15	n	KPC-2	OXA-1	n	n	mph(A)	n	n	catB4	n	n
47c	ERS3739784	38	797338	5387996	377296	5	57.42	126.774	5248520	448998	91.4452	50	M	62	lung	A	A-3	alive	n	2018-02-26 23:22:00	2018/1	2°	bronchial_lavage	infecting	16	50	KL51	O3b	4	C	n	n	aadA1	n	n	qnrE1	aac(6')-Ib	CTX-M-8	n	KPC-2	OXA-9	n	TEM-1A	n	n	n	n	n	n
134	ERS3739785	98	756253	5806211	167991	9	57.02	123.321	5248520	459253	91.2499	51	M	56	kidney	A	A-3	alive	n	2018-03-05 23:32:00	2018/1	2°	rectal_swab	colonizing	258	154	KL107	O2v2	3	n	aac(3)-IId	StrB	aadA2	aph(3")-Ib;aph(3')-Ia;aph(6)-Id	rmtB	n	n	CTX-M-14	n	KPC-2	n	n	TEM-1B	mph(A)	erm(42)	catA1	n	n	n
135	ERS3739786	105	474196	5644867	222924	9	57.12	121.93	5248520	372799	92.8971	52	M	62	kidney	A	A-3	alive	n	2018-03-05 23:33:00	2018/1	2°	rectal_swab	colonizing	4019	24	KL24	O1v1	5	n	aac(3)-lla	StrB	aadA1	aph(3')-VI	n	qnrS1	aac(6')-Ib	CTX-M-15	NDM-1	n	OXA-9	n	TEM-1A	n	n	n	n	n	n
58c	ERS3739787	84	433033	5873174	212541	10	57.03	117.306	5248520	404072	92.3012	53	F	63	kidney	B	B-3	alive	n	2018-06-29 14:19:00	2018/1	3°	urine	infecting	11	64	KL64	O2v1	1	A	aac(3)-lla	n	n	n	n	n	aac(6')-Ib3	n	n	KPC-2	n	n	TEM-1B	n	n	catA1	n	n	n
147	ERS3739788	86	802978	5583282	197509	8	57.25	151.357	5248520	486469	90.7313	54	F	43	kidney	A	A-2	alive	n	2018-04-21 13:06:00	2018/1	3°	rectal_swab	colonizing	437	109	KL36	O4	2	B	aac(3)-IId	n	n	aph(3')-Ia	n	n	aac(6')-Ib-cr	CTX-M-15	n	KPC-2	OXA-1	n	TEM-1B	mph(A)	n	n	catB4	n	n
148	ERS3739789	82	859375	5862334	229317	8	57.04	118.065	5248520	403827	92.3059	55	M	47	kidney	A	A-3	alive	n	2018-04-23 21:34:00	2018/1	3°	rectal_swab	colonizing	11	64	KL64	O2v1	1	A	aac(3)-lla	n	n	n	n	n	aac(6')-Ib3	n	n	KPC-2	n	n	TEM-1B	n	n	n	n	n	n
153	ERS3739790	132	400378	5631991	227791	9	57.14	123.103	5248520	378199	92.7942	56	M	19	kidney	A	A-3	alive	n	2018-04-30 22:27:00	2018/1	3°	rectal_swab	colonizing	15	24	KL24	O1v1	5	D	aac(3)-lla	StrB	aadA1	aph(3')-VI	n	qnrS1	n	CTX-M-15	NDM-1	n	OXA-1;OXA-9	n	TEM-1A	n	n	n	catB4	n	n
160	ERS3739791	140	361698	5627053	217911	11	57.14	87.721	5248520	378755	92.7836	57	M	47	kidney	B	B-1	alive	n	2018-05-14 00:09:00	2018/1	3°	rectal_swab	colonizing	15	24	KL24	O1v1	5	D	aac(3)-lla	StrB	aadA1	aph(3')-VI	n	qnrS1	n	CTX-M-15	NDM-1	n	OXA-1;OXA-9	n	TEM-1A	n	n	n	catB4	n	n
161	ERS3739792	92	715792	5867365	198426	10	57.03	157.384	5248520	404518	92.2927	58	M	67	liver	A	A-1	alive	n	2018-05-14 13:48:00	2018/1	3°	rectal_swab	colonizing	11	64	KL64	O2v1	1	A	aac(3)-lla	n	n	n	n	n	aac(6')-Ib3	n	n	KPC-2	n	n	TEM-1B	n	n	catA1	n	n	n
56c	ERS3739793	92	619315	5875381	254210	8	57.03	147.842	5248520	404735	92.2886	59	M	69	kidney	B	B-3	alive	n	2018-05-31 09:55:00	2018/1	3°	blood	infecting	11	64	KL64	O2v1	1	A	aac(3)-lla	n	n	n	n	n	aac(6')-Ib3	CTX-M-2	n	KPC-2	OXA-2	n	TEM-1B	n	n	catA1	n	n	n
64c	ERS3739794	132	400378	5628924	227788	9	57.14	162.578	5248520	376697	92.8228	60	F	54	kidney	A	A-3	alive	n	2018-07-20 10:26:00	2018/2	3°	blood	infecting	15	24	KL24	O1v1	5	D	aac(3)-lla	StrB	aadA1	aph(3')-VI	n	qnrS1	n	CTX-M-15	NDM-1	n	OXA-1;OXA-9	n	TEM-1A	n	n	n	catB4	n	n
77c	ERS3739795	129	422532	5711730	218015	10	57.08	163.275	5248520	378009	92.7978	61	M	67	kidney	B	B-2	alive	n	2018-08-30 11:10:00	2018/2	4°	blood	infecting	15	24	KL24	O1v1	5	n	aac(3)-lla	StrB	aadA1	aph(3')-VI	n	qnrS1	n	CTX-M-15	NDM-1	n	OXA-1;OXA-9	n	TEM-1A	n	n	n	catB4	n	n
70c	ERS3739796	92	433038	5862347	175375	12	57.04	116.107	5248520	404935	92.2848	62	F	69	kidney	A	A-3	dead	2018/2	2018-08-04 13:27:00	2018/2	4°	blood	infecting	11	64	KL64	O2v1	1	A	aac(3)-lla	n	n	n	n	n	aac(6')-Ib3	n	n	KPC-2	OXA-2	n	TEM-1B	n	n	catA1	n	n	n
175	ERS3739797	122	457578	5724168	239634	9	57.06	189.892	5248520	379827	92.7632	63	M	56	kidney	A	A-3	alive	n	2018-07-02 22:04:00	2018/2	3°	rectal_swab	colonizing	15	24	KL24	O1v1	5	n	aac(3)-lla	StrB	aadA1	aph(3')-VI	n	qnrS1	n	CTX-M-15	NDM-1	n	OXA-1;OXA-9	n	TEM-1A	n	n	n	catB4	n	n
63c	ERS3739798	89	609855	5838770	234960	8	56.87	100.528	5248520	463745	91.1643	64	M	51	liver	A	A-3	alive	n	2018-07-12 14:11:00	2018/2	3°	urine	infecting	11	64	KL64	O2v1	1	A	n	n	n	n	n	n	n	n	n	KPC-2	n	n	n	n	n	n	n	n	n
66c	ERS3739799	48	797338	5401285	425386	5	57.41	184.447	5248520	430527	91.7972	65	M	58	kidney	A	A-1	dead	2018/2	2018-07-22 00:54:00	2018/2	3°	sputum	infecting	16	50	KL51	O3b	4	C	n	n	aadA1	n	n	qnrE1	aac(6')-Ib	CTX-M-8	n	KPC-2	OXA-9	n	TEM-1A	n	n	n	n	n	n
68c	ERS3739800	98	584894	5649654	217345	9	57.1	175.2	5248520	377344	92.8105	66	M	64	kidney	A	A-2	alive	n	2018-07-27 22:07:00	2018/2	3°	blood	infecting	4019	24	KL24	O1v1	5	n	n	n	aadA1	aph(3')-VI	n	qnrS1	aac(6')-Ib	CTX-M-15	NDM-1	n	OXA-9	n	TEM-1A	n	n	n	n	n	n
180	ERS3739801	133	401660	5608696	218015	10	57.14	98.3105	5248520	378183	92.7945	67	M	59	liver	A	A-3	alive	n	2018-07-10 01:59:00	2018/2	3°	rectal_swab	colonizing	15	24	KL24	O1v1	5	D	n	n	aadA1	aph(3')-VI	n	qnrS1	n	CTX-M-15	NDM-1	n	OXA-1;OXA-9	n	TEM-1A	n	n	n	catB4	n	n
79c	ERS3739802	94	429305	5851669	189574	11	56.96	128.66	5248520	450097	91.4243	68	F	65	kidney	A	A-3	alive	n	2018-09-26 22:27:00	2018/2	4°	urine	infecting	11	64	KL64	O2v1	1	n	n	n	n	n	n	n	n	n	n	KPC-2	n	n	n	n	n	catA1	n	n	n
73c	ERS3739803	88	802868	5503795	197509	8	57.31	89.6127	5248520	487089	90.7195	69	F	68	liver	A	A-1	alive	n	2018-08-12 14:30:00	2018/2	4°	tracheal_aspirate	infecting	437	109	KL36	O4	2	B	aac(3)-IId	n	n	aph(3')-Ia	n	n	aac(6')-Ib-cr	CTX-M-15	n	KPC-2	OXA-1	n	TEM-1B	mph(A)	n	n	catB4	n	n
186	ERS3739804	84	619897	5809254	171288	10	57.06	177.588	5248520	408411	92.2185	70	M	68	liver	A	A-1	alive	n	2018-07-25 18:39:00	2018/2	3°	rectal_swab	colonizing	11	64	KL64	O2v1	1	A	aac(3)-lla	n	n	n	n	n	aac(6')-Ib3	n	n	KPC-2	n	n	TEM-1B	n	n	catA1	n	n	n
188	ERS3739805	81	802901	5643118	205921	9	57.18	202.553	5248520	484699	90.765	71	F	56	kidney	A	A-1	dead	2018/2	2018-07-31 08:47:00	2018/2	3°	rectal_swab	colonizing	437	109	KL36	O4	2	n	aac(3)-IId	n	n	aph(3')-Ia	n	n	aac(6')-Ib-cr	CTX-M-15	n	KPC-2	OXA-1	n	TEM-1B	mph(A)	n	n	catB4	n	n
189	ERS3739806	90	520438	5878914	207221	10	57.03	143.891	5248520	403906	92.3044	72	M	44	kidney	A	A-1	alive	n	2018-08-04 17:03:00	2018/2	4°	rectal_swab	colonizing	11	64	KL64	O2v1	1	A	aac(3)-lla	n	n	n	n	n	aac(6')-Ib3	CTX-M-2	n	KPC-2	n	n	TEM-1B	n	n	catA1	n	n	n
193	ERS3739807	129	399958	5640406	222925	9	57.13	188.396	5248520	376644	92.8238	73	M	47	kidney	B	B-5	alive	n	2018-08-13 19:18:00	2018/2	4°	rectal_swab	colonizing	15	24	KL24	O1v1	5	D	aac(3)-lla	StrB	aadA1	aph(3')-VI	n	qnrS1	n	CTX-M-15	NDM-1	n	OXA-1;OXA-9	n	TEM-1A	n	n	n	catB4	n	n
194	ERS3739808	105	273810	5868943	164120	14	57.03	135.166	5248520	405003	92.2835	74	F	57	kidney	A	A-3	alive	n	2018-08-14 18:14:00	2018/2	4°	rectal_swab	colonizing	11	64	KL64	O2v1	1	A	aac(3)-lla	n	n	n	n	n	aac(6')-Ib3	CTX-M-2	n	KPC-2	OXA-2	n	TEM-1B	n	n	catA1	n	n	n
195	ERS3739809	93	640749	5551069	188957	10	57.27	129.144	5248520	487103	90.7192	75	M	60	lung	A	A-3	alive	n	2018-08-14 11:36:00	2018/2	4°	rectal_swab	colonizing	437	109	KL36	O4	2	B	aac(3)-IId	n	n	aph(3')-Ia	n	n	aac(6')-Ib-cr	CTX-M-15	n	KPC-2	OXA-1	n	TEM-1B	mph(A)	n	n	catB4	n	n
196	ERS3739810	80	802868	5499930	205922	8	57.31	127.933	5248520	485627	90.7474	76	M	56	kidney	A	A-3	alive	n	2018-08-15 00:19:00	2018/2	4°	rectal_swab	colonizing	437	109	KL36	O4	2	B	aac(3)-IId	n	n	aph(3')-Ia	n	n	aac(6')-Ib-cr	CTX-M-15	n	KPC-2	OXA-1	n	TEM-1B	mph(A)	n	n	catB4	n	n
81c	ERS3739811	103	538965	5870221	175375	11	57.04	147.344	5248520	406030	92.2639	77	M	66	kidney	NA	NA	alive	n	2018-10-05 07:10:00	2018/2	4°	urine	infecting	11	64	KL64	O2v1	1	A	aac(3)-lla	n	n	n	n	n	aac(6')-Ib3	CTX-M-2	n	KPC-2	OXA-2	n	TEM-1B	n	n	catA1	n	n	n
205	ERS3739812	40	797226	5391535	425478	5	57.42	119.843	5248520	449184	91.4417	78	M	72	kidney	A	A-3	alive	n	2018-09-03 13:42:00	2018/2	4°	rectal_swab	colonizing	16	50	KL51	O3b	4	C	n	n	aadA1	n	n	qnrE1	aac(6')-Ib	CTX-M-8	n	KPC-2	OXA-9	n	TEM-1A	n	n	n	n	n	n
206	ERS3739813	222	1048137	5924530	303436	6	56.75	136.202	5248520	432725	91.7553	79	M	58	liver	A	A-3	alive	n	2018-09-04 03:56:00	2018/2	4°	rectal_swab	colonizing	17	141	KL25	O5	n	n	n	n	aadA1	n	n	qnrB2	aac(6')-Ib-cr	n	n	KPC-2	OXA-1	n	TEM-1A	n	n	catA1	catB3	floR	n
78c	ERS3739814	78	556355	5792994	200605	10	57.04	145.052	5248520	403663	92.309	80	M	33	bone marrow transplantation	A	A-1	dead	2018/2	2018-09-13 20:54:00	2018/2	4°	tracheal_aspirate	infecting	11	64	KL64	O2v1	1	n	n	n	n	n	n	n	n	n	n	KPC-2	n	n	n	n	n	n	n	n	n
[truncated: 61 more columns]
